# Supplementary material for: Close Cardiovascular Monitoring during the Early Stages of Treatment for Patients Receiving Immune Checkpoint Inhibitors
Source: Pharmaceuticals (Basel). 2024 Jul 21;17(7):965. doi: 10.3390/ph17070965 (PMC11279915; doi:10.3390/ph17070965)
Supplement: Supplementary file 1 [file pharmaceuticals-17-00965-s001.zip]

Archive with 1 entries (1 files):
- pharmaceuticals-3096694-supplementary.pdf
